# Supplementary material for: A content and quality analysis of free, popular mHealth apps supporting ‘plant-based’ diets
Source: PLOS Digit Health. 2023 Oct 25;2(10):e0000360. doi: 10.1371/journal.pdig.0000360 (PMC10599568; doi:10.1371/journal.pdig.0000360)
Supplement: S1 Data — (XLSX) [file pdig.0000360.s005.xlsx]

## Sheet: AQEL-old
Rater Initial	App ID	AQ.A1	AQ.A2	AQ.B1	AQ.B2	AQ.B3	AQ.C1	AQ.C2	AQ.C3	AQ.D1	AQ.D2	AQ.D3	AQ.E1	AQ.E2	AQ.E3	AQ.E4	AQ.F1	AQ.F2	AQ.F3	AQ.F4	AQ.G2	AQ.G3	AQ.G4	AQ.G5	AQ.G6	AQ.G7	CH	CH1	CH2	CH3	CH4	H5	TE	TE1	TE2	TE3	TE4	TE5	AD	AD1	AD2	AD3	AD4	AD5	OLD	OLD1	OLD2	OLD3	OLD4
RM	PB1	Y	4	Y	Y	Y	1	1	2	1	1	2	2	1	2	2	4	N/A	N/A	N	5	5	5	5	4	5	Y	M	Y	N	Y	N	Y	Y	M	Y	Y	Y	Y	Y	Y	Y	Y	Y	Y	Y	Y	Y	Y
JL	PB1	Y	5	Y	Y	Y	4	5	5	5	5	5	5	3	4	5	4	1	1	N	5	4	5	5	5	5	N	.	.	.	.	.	N	.	.	.	.	.	Y	Y	Y	Y	Y	Y	Y	Y	Y	Y	Y
MA	PB1	Y	4	Y	Y	Y	3	3	4	3	3	4	3	3	3	3	4	1	1	N	5	4	3	4	3	4	Y	Y	M	Y	Y	Y	Y	Y	Y	Y	Y	Y	Y	Y	Y	Y	Y	Y	Y	Y	Y	Y	Y
RM	PB10	Y	3	Y	N	N	3	4	3	3	3	4	3	3	2	2	3	N/A	N/A	N	3	3	3	2	3	3	N	.	.	.	.	.	Y	M	Y	Y	Y	Y	Y	Y	Y	Y	Y	Y	Y	M	Y	M	Y
JL	PB10	Y	3	N	N	Y	2	1	4	1	4	1	3	3	3	3	2	1	1	NA	4	3	3	3	3	4	N	.	.	.	.	.	Y	M	N	M	N	M	Y	Y	M	Y	Y	Y	Y	Y	M	Y	Y
MA	PB10	Y	5	Y	N	Y	4	1	3	4	3	1	5	5	4	4	4	1	1	N/A	4	4	4	4	4	4	Y	Y	M	Y	Y	Y	Y	Y	Y	Y	Y	Y	Y	Y	Y	Y	Y	Y	Y	Y	Y	Y	Y
RM	PB11	Y	2	Y	N	N	2	4	4	2	3	5	4	4	2	2	4	N/A	N/A	N	4	4	4	4	4	4	N	.	.	.	.	.	Y	Y	M	Y	Y	Y	Y	Y	Y	Y	Y	Y	Y	M	Y	Y	Y
JL	PB11	Y	5	Y	Y	Y	5	4	5	5	5	4	5	5	5	5	4	1	1	NA	5	1	2	3	4	2	N	.	.	.	.	.	Y	M	M	M	Y	N	Y	Y	Y	Y	Y	Y	Y	Y	Y	Y	Y
MA	PB11	Y	2	Y	N	Y	5	1	3	4	3	1	4	4	3	3	4	2	1	N/A	4	4	4	3	4	4	Y	Y	Y	Y	Y	Y	Y	Y	Y	Y	Y	Y	Y	Y	Y	Y	Y	Y	Y	Y	Y	Y	Y
RM	PB12	Y	3	Y	Y	N	2	2	3	2	3	1	4	4	2	1	4	N/A	N/A	N	3	4	3	3	4	4	N	.	.	.	.	.	Y	M	Y	Y	Y	Y	Y	Y	Y	Y	Y	Y	Y	Y	Y	M	Y
JL	PB12	Y	3	Y	Y	Y	4	5	5	4	5	5	4	4	5	5	4	1	1	NA	5	4	5	5	5	5	N	.	.	.	.	.	N	.	.	.	.	.	Y	Y	M	Y	Y	Y	Y	Y	M	Y	Y
MA	PB12	Y	4	Y	Y	Y	3	4	3	2	2	4	4	5	4	4	4	1	1	N/A	4	4	3	4	4	3	Y	Y	M	Y	Y	Y	Y	Y	Y	Y	Y	Y	Y	Y	Y	Y	Y	Y	Y	Y	Y	Y	Y
RM	PB13	N	4	Y	Y	Y	3	3	2	3	4	3	5	5	4	3	3	N/A	N/A	N	3	3	3	2	3	3	N	.	.	.	.	.	N	.	.	.	.	.	Y	Y	Y	Y	Y	Y	N	.	.	.	.
JL	PB13	M	3	Y	Y	Y	4	3	4	4	3	3	2	1	2	2	1	3	3	Y	4	3	3	4	1	1	N	.	.	.	.	.	Y	N	N	N	Y	M	Y	Y	M	M	M	M	N	Y	M	M	M
MA	PB13	M	3	Y	Y	Y	4	2	3	4	3	2	2	1	2	2	1	2	2	Y	4	2	2	2	1	1	N	.	.	.	.	.	Y	M	M	M	Y	Y	Y	Y	Y	Y	Y	Y	Y	Y	M	M	Y
RM	PB14	Y	4	Y	Y	Y	2	3	2	3	2	3	2	1	1	2	4	N/A	N/A	N	4	4	4	4	5	4	N	.	.	.	.	.	Y	Y	Y	Y	Y	Y	Y	Y	Y	Y	Y	Y	Y	Y	Y	Y	Y
JL	PB14	Y	4	Y	Y	Y	4	5	4	4	4	5	5	5	5	5	3	1	1	NA	5	4	5	5	5	5	N	.	.	.	.	.	N	.	.	.	.	.	Y	Y	M	Y	Y	M	Y	Y	M	Y	Y
MA	PB14	Y	5	Y	Y	Y	3	4	3	3	3	4	4	4	3	2	4	1	1	N/A	4	5	4	4	4	4	Y	N	N	N	N	N	Y	M	M	Y	N	Y	Y	Y	Y	Y	Y	Y	Y	Y	Y	Y	Y
RM	PB15	Y	3	Y	Y	Y	2	1	3	2	2	1	1	1	1	1	5	N/A	N/A	N	4	4	3	4	5	4	Y	N	Y	Y	Y	Y	Y	Y	Y	Y	Y	Y	Y	Y	Y	Y	Y	Y	Y	Y	Y	Y	Y
JL	PB15	Y	3	Y	Y	Y	4	5	5	3	5	5	5	5	5	5	4	1	1	NA	5	5	5	5	5	5	N	.	.	.	.	.	N	.	.	.	.	.	Y	Y	M	Y	Y	Y	Y	Y	M	Y	Y
MA	PB15	Y	3	Y	Y	Y	3	5	4	3	4	5	5	5	4	4	4	1	1	NA	5	4	4	5	5	5	N	.	.	.	.	.	Y	M	M	M	Y	Y	Y	Y	Y	Y	Y	Y	Y	Y	M	Y	Y
RM	PB16	Y	4	Y	Y	Y	2	2	3	2	3	2	1	1	2	2	5	N/A	N/A	N	5	5	4	5	5	4	Y	Y	Y	Y	Y	Y	Y	Y	Y	Y	Y	Y	Y	Y	Y	Y	Y	Y	Y	Y	Y	Y	Y
JL	PB16	Y	3	Y	Y	Y	5	5	5	4	5	5	5	5	5	5	4	4	3	Y	5	4	5	5	5	4	N	.	.	.	.	.	N	.	.	.	.	.	Y	Y	M	Y	Y	Y	Y	Y	M	Y	Y
MA	PB16	Y	3	Y	Y	Y	4	4	3	4	3	4	5	4	4	4	4	3	3	Y	5	4	3	4	5	4	Y	N	N	N	M	N	Y	M	M	Y	Y	Y	Y	Y	M	Y	Y	Y	Y	Y	M	Y	Y
RM	PB2	Y	3	Y	N	Y	2	5	2	2	2	5	4	3	2	3	3	N/A	N/A	N	5	5	4	4	4	4	N	.	.	.	.	.	Y	M	M	Y	Y	Y	Y	Y	Y	Y	Y	Y	Y	Y	Y	M	Y
JL	PB2	Y	4	Y	Y	Y	4	3	5	4	5	3	4	4	4	4	3	3	3	Y	4	3	3	4	5	4	N	.	.	.	.	.	Y	M	M	M	Y	M	Y	Y	M	Y	Y	M	Y	Y	M	Y	Y
MA	PB2	Y	3	Y	N	N	3	1	1	3	2	1	3	2	2	2	3	2	2	Y	5	3	3	3	3	3	Y	N	N	N	N	N	Y	Y	M	Y	Y	Y	Y	Y	Y	Y	Y	Y	Y	Y	Y	y	Y
RM	PB3	M	5	N	Y	N	5	2	5	5	5	2	3	2	2	1	4	N/A	N/A	N	4	4	4	4	5	5	N	.	.	.	.	.	Y	Y	Y	Y	Y	Y	Y	Y	Y	Y	Y	Y	Y	Y	Y	Y	Y
JL	PB3	Y	5	Y	Y	Y	4	5	5	4	5	5	5	5	5	5	4	1	1	N	5	5	5	5	5	5	N	.	.	.	.	.	N	.	.	.	.	.	Y	Y	M	Y	Y	Y	Y	Y	M	Y	Y
MA	PB3	Y	4	Y	Y	Y	3	4	4	3	4	4	3	3	4	4	4	1	1	N	4	3	3	4	5	4	N	.	.	.	.	.	Y	Y	M	Y	Y	Y	Y	Y	Y	Y	Y	Y	Y	Y	Y	Y	Y
RM	PB4	Y	4	Y	Y	N	3	2	2	3	2	1	4	4	2	1	5	N/A	N/A	N	4	4	4	5	5	4	N	.	.	.	.	.	Y	Y	Y	Y	Y	Y	Y	Y	Y	Y	Y	Y	Y	Y	Y	M	Y
JL	PB4	Y	4	Y	Y	Y	4	5	4	3	4	5	4	4	5	5	4	1	1	N	5	3	5	5	5	3	N	.	.	.	.	.	N	.	.	.	.	.	Y	Y	M	Y	Y	Y	Y	Y	M	Y	Y
MA	PB4	Y	4	Y	Y	Y	3	4	4	3	4	4	4	4	4	4	4	1	1	N	5	4	5	5	5	4	Y	Y	M	Y	Y	Y	Y	Y	Y	Y	Y	Y	Y	Y	Y	Y	Y	Y	Y	Y	Y	Y	Y
RM	PB5	Y	3	Y	Y	Y	2	3	2	3	2	3	2	1	1	2	4	N/A	N/A	N	4	4	4	4	5	4	Y	Y	Y	Y	Y	Y	Y	Y	Y	Y	Y	Y	Y	Y	Y	Y	Y	Y	Y	Y	Y	Y	Y
JL	PB5	Y	4	Y	Y	Y	3	5	5	3	4	5	5	5	5	5	4	1	1	N	5	4	5	5	5	5	N	.	.	.	.	.	N	.	.	.	.	.	Y	Y	M	Y	Y	Y	Y	Y	M	Y	Y
MA	PB5	Y	3	Y	Y	Y	3	3	2	3	3	2	2	3	3	2	3	1	1	N	4	4	4	3	3	3	Y	Y	M	Y	Y	Y	Y	Y	Y	Y	Y	Y	Y	Y	Y	Y	Y	Y	Y	Y	Y	Y	Y
RM	PB6	Y	4	Y	N	Y	2	4	3	2	4	5	3	2	2	3	3	N/A	N/A	N	3	4	3	3	4	3	N	.	.	.	.	.	Y	Y	Y	Y	Y	Y	Y	Y	Y	Y	Y	Y	Y	M	Y	Y	Y
JL	PB6	Y	3	Y	N	Y	4	2	4	5	4	2	4	4	4	5	4	1	1	NA	4	5	5	3	4	5	N	.	.	.	.	.	Y	M	M	N	Y	N	Y	Y	M	Y	Y	Y	Y	Y	M	Y	Y
MA	PB6	Y	4	Y	N	Y	3	1	2	2	2	1	1	1	2	1	3	1	1	N/A	4	3	4	4	4	4	Y	Y	M	Y	Y	Y	Y	Y	Y	Y	Y	Y	Y	Y	Y	Y	Y	Y	Y	Y	Y	Y	Y
RM	PB7	Y	4	Y	N	Y	2	4	2	2	3	4	3	2	2	3	3	N/A	N/A	N	4	4	4	4	4	4	N	.	.	.	.	.	Y	Y	Y	Y	Y	Y	Y	Y	Y	Y	Y	Y	Y	M	Y	Y	Y
JL	PB7	Y	4	Y	Y	Y	4	3	4	4	4	3	4	3	4	3	4	4	4	Y	4	5	5	5	4	4	N	.	.	.	.	.	Y	N	N	N	Y	Y	Y	Y	M	M	Y	Y	Y	Y	M	M	Y
MA	PB7	Y	5	Y	Y	Y	4	2	2	3	2	2	3	2	3	3	2	3	3	Y	3	3	3	4	5	4	Y	Y	M	Y	Y	Y	Y	Y	M	Y	Y	Y	Y	Y	Y	Y	Y	Y	Y	Y	Y	Y	Y
RM	PB8	Y	4	Y	Y	Y	2	3	3	2	3	3	5	5	3	3	4	N/A	N/A	N	2	3	2	3	4	3	N	.	.	.	.	.	Y	Y	Y	Y	Y	Y	Y	Y	Y	Y	Y	Y	Y	Y	Y	Y	Y
JL	PB8	Y	4	Y	Y	Y	2	5	4	3	5	5	4	4	4	5	4	1	1	N	5	3	5	5	5	3	N	.	.	.	.	.	N	.	.	.	.	.	Y	Y	M	Y	Y	Y	Y	Y	M	Y	Y
MA	PB8	Y	3	Y	N	Y	2	1	2	2	2	1	2	1	2	2	2	1	1	N	3	2	2	2	2	2	Y	N	M	N	N	N	Y	Y	M	Y	Y	Y	Y	Y	M	Y	Y	Y	Y	Y	M	Y	Y
RM	PB9	Y	4	Y	Y	N	3	2	2	3	2	1	4	4	3	2	4	N/A	N/A	N	3	4	4	4	5	4	N	.	.	.	.	.	Y	Y	Y	Y	Y	Y	Y	Y	Y	Y	Y	Y	Y	Y	Y	M	Y
JL	PB9	Y	5	Y	Y	Y	4	5	4	4	5	5	4	4	5	5	5	2	2	N	5	5	5	5	5	5	N	.	.	.	.	.	N	.	.	.	.	.	Y	Y	M	Y	Y	Y	Y	Y	M	Y	Y
MA	PB9	Y	4	Y	Y	Y	4	3	4	4	4	3	4	4	3	4	4	1	2	N	2	2	2	4	5	4	N	.	.	.	.	.	Y	Y	M	Y	Y	Y	Y	Y	Y	Y	Y	Y	Y	Y	M	Y	Y
	AVERAGE
	STDEV
	STERR
[truncated: 81 more columns]

## Sheet: Charac for manuscript
App ID	PB1	PB2	PB3	PB4	PB5	PB6	PB7	PB8	PB9	PB10	PB11	PB12	PB13	PB14	PB15	PB16
App ratings	4.5	4.8	4.4	4.75	4.75	3.8	4.45	4.65	4.5	4.7	4.45	4.8	4.55	3.75	4.6	4.65	4.50625	0.312983	0.0782457
Total # of ratings	289	1881	1743	33420	657	2607	1270	7389	4929	277	107	179431	4476	878	120301	23490	23946.6	51170.8	12792.7
Increase happiness/well-being
Mindfulness/Meditation/Relaxation
Reduce negative emotions
Depression
Anxiety/Stress
Anger
Behavior change	Y	Y	Y	Y	Y	Y	Y	Y	Y	Y	Y	Y	Y	Y	Y	Y
Alcohol/Substance use
Goal setting													Y		Y
Entertainment						Y						Y
Relationships						Y						Y
Physical Health	Y
Feedback				Y											Y
Information/Education	Y		Y	Y		Y				Y		Y			Y
Monitoring/Tracking	Y	Y		Y	Y	Y	Y	Y	Y	Y	Y	Y		Y	Y	Y
Goal Setting	Y														Y
Advice/Tips/Strategies/Skills training	Y	Y							Y				Y		Y	Y
CBT - Behavioral (positive events)	Y	Y	Y		Y	Y	Y	Y	Y	Y	Y	Y	Y		Y
CBT - Cognitive (thought challenging)															Y
ACT - Acceptance Commitment Therapy
Mindfulness/Meditation
Relaxation
Gratitude
Strengths based
Allows sharing (Facebook, twitter, etc.)	Y	Y	Y		Y	Y	Y	Y	Y	Y	Y	Y	Y			Y
Has an app community	Y			Y		Y				Y
Allows password-protection
Requires login	Y	Y	Y	Y	Y	Y	Y	Y	Y	Y	Y	Y	Y			Y
Sends reminders	Y				Y	Y	Y		Y	Y			Y
Needs web access to function								Y

## Sheet: MARS
			Engagement						Functionality					Aesthetics				Information								Subjective Quality
Rater Initial	by Theme	App ID	A1	A2	A3	A4	A5	RA2RS_A	B1	B2	B3	B4	RA2RS_B	C1	C2	C3	RA2RS_C	D1	D2	D3	D4	D5	D6	D7	RA2RS_D	E1	E2	E3	E4
RA1	RM	PB01	4	5	2	2	5	3.6	5	5	5	5	5	5	5	5	5	5	5	5	4	4	4	3	4.28571	4	4	5	5
RA2	RM	PB01	4	4	2	1	5	3.2	5	4	4	4	4.25	4	4	4	4	5	4	4	3	4	4	3	3.85714	3	4	4	4
RA3	RM	PB01	3	4	2	3	5	3.4	5	5	5	5	5	4	4	4	4	4	3	5	4	5	2	3	3.71429	4	4	3	4
RA1	CB	PB02	4	4	3	4	4	3.8	4	3	4	4	3.75	4	4	4	4	4	2	4	3	4	3	NA	3.33333	4	5	1	4
RA2	CB	PB02	3	3	3	3	5	3.4	4	3	3	4	3.5	4	4	4	4	4	4	3	4	3	3	NA	3.5	3	4	1	3
RA3	CB	PB02	4	3	3	3	4	3.4	4	4	4	5	4.25	3	3	4	3.33333	4	3	4	4	4	2	NA	3.5	3	3	2	3
RA1	RM	PB03	4	5	1	3	3	3.2	5	4	5	4	4.5	5	4	5	4.66667	4	4	5	5	5	1	NA	4	3	5	3	4
RA2	RM	PB03	4	4	2	2	5	3.4	4	3	3	4	3.5	4	4	4	4	4	4	3	4	4	3	NA	3.66667	4	3	1	3
RA3	RM	PB03	4	4	3	2	5	3.6	4	4	5	5	4.5	4	4	4	4	4	3	4	4	4	1	NA	3.33333	4	4	3	3
RA1	RM	PB04	4	4	3	3	3	3.4	4	4	4	4	4	5	5	5	5	5	4	3	4	5	3	NA	4	4	5	3	4
RA2	RM	PB04	5	5	4	4	5	4.6	5	4	4	5	4.5	5	5	5	5	5	4	4	4	5	3	NA	4.16667	5	4	2	4
RA3	RM	PB04	3	4	3	2	5	3.4	4	5	4	4	4.25	5	4	4	4.33333	5	4	4	4	4	1	NA	3.66667	4	4	4	4
RA1	RM	PB05	4	5	4	3	5	4.2	5	4	4	4	4.25	5	5	5	5	5	3	4	4	5	3	NA	4	5	5	5	4
RA2	RM	PB05	4	3	3	4	5	3.8	4	3	4	4	3.75	4	3	4	3.66667	4	4	3	3	4	2	NA	3.33333	3	4	4	4
RA3	RM	PB05	4	4	4	2	5	3.8	5	4	4	5	4.5	5	4	4	4.33333	4	4	4	4	4	2	NA	3.66667	5	5	4	5
RA1	FS	PB06	3	3	3	2	3	2.8	4	5	2	4	3.75	5	4	3	4	4	4	4	2	5	3	NA	3.66667	4	5	3	4
RA2	FS	PB06	3	3	1	2	4	2.6	4	4	4	4	4	4	4	3	3.66667	4	3	3	3	3	3	NA	3.16667	3	3	3	3
RA3	FS	PB06	3	4	2	2	5	3.2	4	5	4	5	4.5	4	3	3	3.33333	4	3	4	1	4	2	NA	3	4	4	3	1
RA1	SU	PB07	4	4	2	2	3	3	4	3	4	3	3.5	4	5	4	4.33333	5	5	5	4	4	3	NA	4.33333	3	4	1	2
RA2	SU	PB07	5	4	3	3	4	3.8	4	3	3	4	3.5	4	4	4	4	3	3	2	2	4	3	NA	2.83333	3	4	2	4
RA3	SU	PB07	3	4	3	2	5	3.4	4	4	4	4	4	4	4	4	4	4	3	4	1	3	2	NA	2.83333	4	3	1	3
RA1	RM	PB08	4	4	2	4	3	3.4	3	3	4	4	3.5	4	3	2	3	4	4	3	3	3	3	NA	3.33333	2	4	1	3
RA2	RM	PB08	3	3	2	1	3	2.4	3	2	2	2	2.25	2	2	2	2	2	2	2	2	2	2	NA	2	2	2	1	2
RA3	RM	PB08	3	3	3	1	5	3	2	3	3	2	2.5	2	2	2	2	3	3	4	1	2	1	NA	2.33333	1	1	1	2
RA1	RM	PB09	5	5	3	4	4	4.2	5	4	5	4	4.5	5	5	5	5	5	2	4	4	4	3	NA	3.66667	4	5	5	5
RA2	RM	PB09	5	4	3	2	4	3.6	3	4	4	4	3.75	4	4	5	4.33333	4	3	4	4	4	3	NA	3.66667	4	4	2	4
RA3	RM	PB09	3	4	3	2	5	3.4	3	4	4	5	4	5	4	4	4.33333	5	4	4	4	4	2	NA	3.83333	4	4	4	4
RA1	RI	PB10	3	4	3	3	2	3	5	4	5	4	4.5	4	4	4	4	3	3	2	4	5	1	NA	3	3	4	1	2
RA2	RI	PB10	5	5	1	2	5	3.6	4	4	4	4	4	4	4	4	4	5	4	4	4	4	4	NA	4.16667	4	3	2	3
RA3	RI	PB10	1	3	2	1	5	2.4	4	4	4	4	4	4	3	3	3.33333	4	4	4	3	3	1	NA	3.16667	3	3	1	3
RA1	FS	PB11	4	4	3	3	5	3.8	4	5	5	4	4.5	5	5	5	5	5	4	5	5	5	3	NA	4.5	5	5	5	5
RA2	FS	PB11	4	5	2	2	5	3.6	5	4	5	3	4.25	4	3	3	3.33333	5	3	5	4	3	5	NA	4.16667	5	4	2	4
RA3	FS	PB11	3	4	3	2	5	3.4	4	5	5	5	4.75	4	4	4	4	4	3	4	5	4	2	NA	3.66667	4	4	1	3
RA1	RM	PB12	4	5	4	4	5	4.4	5	5	4	5	4.75	5	5	5	5	5	4	4	4	5	3	NA	4.16667	4	5	3	3
RA2	RM	PB12	4	5	4	2	5	4	4	5	4	4	4.25	4	5	4	4.33333	4	4	4	5	4	4	NA	4.16667	5	4	3	4
RA3	RM	PB12	4	4	3	2	5	3.6	3	4	4	5	4	3	3	4	3.33333	4	3	4	4	4	1	NA	3.33333	4	4	3	3
RA1	CB	PB13	5	5	3	5	4	4.4	4	2	1	2	2.25	1	1	1	1	3	4	3	1	1	1	NA	2.16667	1	5	1	1
RA2	CB	PB13	3	3	3	4	4	3.4	3	3	3	2	2.75	2	2	2	2	3	3	3	4	3	2	NA	3	3	3	1	3
RA3	CB	PB13	3	4	1	4	5	3.4	3	3	3	2	2.75	3	2	1	2	1	3	4	3	2	1	NA	2.33333	1	1	1	1
RA1	RM	PB14	4	5	5	3	5	4.4	4	4	4	5	4.25	5	5	5	5	4	4	3	3	4	3	NA	3.5	5	5	5	5
RA2	RM	PB14	4	4	3	3	4	3.6	4	5	4	4	4.25	4	4	4	4	5	4	4	4	4	2	NA	3.83333	4	4	3	4
RA3	RM	PB14	4	4	4	2	5	3.8	4	4	4	5	4.25	4	4	4	4	4	4	4	4	4	2	NA	3.66667	5	5	4	5
RA1	RM	PB15	4	4	5	3	5	4.2	5	4	4	4	4.25	5	5	5	5	4	2	4	4	5	2	NA	3.5	5	5	5	5
RA2	RM	PB15	4	4	4	2	5	3.8	4	4	4	4	4	4	4	5	4.33333	4	2	4	4	4	2	NA	3.33333	5	4	2	5
RA3	RM	PB15	4	5	4	2	5	4	4	4	4	5	4.25	4	4	4	4	4	4	4	4	4	2	NA	3.66667	5	5	4	5
RA1	RM	PB16	5	4	4	4	4	4.2	5	5	4	5	4.75	5	5	5	5	4	4	4	4	4	2	NA	3.66667	5	5	5	5
RA2	RM	PB16	5	4	4	3	4	4	5	4	3	5	4.25	4	5	4	4.33333	4	3	4	4	4	2	NA	3.5	4	5	2	5
RA3	RM	PB16	4	4	4	2	5	3.8	5	4	4	5	4.5	5	4	4	4.33333	4	4	4	4	4	2	NA	3.66667	5	5	4	5

## Sheet: AQEL
			App purpose		App function																	App usability'						Suitability for adults						Suitability for older adults						Suitability for individuals with specific nutrition concerns					Suitability for individuals shopping for food
Rater Initial	by Theme	App ID	AQ.A1	AQ.A2	AQ.B1	AQ.B2	AQ.B3	AQ.C1	AQ.C2	AQ.C3	AQ.D1	AQ.D2	AQ.D3	AQ.E1	AQ.E2	AQ.E3	AQ.E4	AQ.F1	AQ.F2	AQ.F3	AQ.F4	AQ.G1	AQ.G2	AQ.G3	AQ.G4	AQ.G5	AQ.G6	AD	AD1	AD2	AD3	AD4	AD5	OLD	OLD1	OLD2	OLD3	OLD4	OLD5	Specific nutrition concerns (Y/N)	appropriate?	cover comprehensively?	include medical condition?	level of detail adequate for edu levels?	Shopping for food (Y/N)	appropriate?	cover comprehensively?	include medical condition?	level of detail adequate for edu levels?
RA1	RM	PB01	Y	5	Y	Y	Y	4	5	5	5	5	5	5	3	4	5	4	1	1	N	5	4	5	5	5	5	Y	Y	Y	Y	Y	Y	Y	Y	Y	Y	Y	Y	Y	Y	M	N	Y	Y	Y	M	N	Y
RA2	RM	PB01	Y	4	Y	Y	Y	4	4	4	4	4	4	4	3	3	4	4	1	1	N	5	4	4	4	4	4	Y	Y	Y	Y	Y	Y	Y	Y	Y	Y	Y	Y	Y	M	M	N	M	Y	Y	N	N	M
RA3	RM	PB01	Y	4	Y	Y	Y	5	5	4	5	5	4	4	5	4	4	4	1	1	N	5	5	5	5	4	5	Y	Y	Y	Y	Y	Y	Y	Y	Y	Y	Y	M	Y	Y	Y	N	Y	Y	Y	N	N	M
RA1	CB	PB02	Y	4	Y	N	Y	4	3	5	4	5	3	4	4	4	4	3	3	3	Y	4	3	3	4	5	4	Y	Y	M	Y	Y	M	Y	Y	M	Y	Y	M	Y	Y	N	N	M	Y	M	M	M	M
RA2	CB	PB02	Y	3	Y	N	N	3	1	1	3	3	1	3	3	3	3	3	2	3	Y	5	4	4	4	4	4	Y	Y	Y	Y	Y	Y	Y	Y	Y	y	Y	Y	Y	N	N	N	N	Y	Y	N	N	N
RA3	CB	PB02	Y	3	Y	N	N	4	1	2	3	3	1	2	3	4	3	3	2	3	Y	5	5	4	4	4	4	Y	Y	Y	Y	Y	Y	Y	Y	Y	M	Y	M	Y	Y	Y	N	N	Y	M	M	N	M
RA1	RM	PB03	Y	5	Y	Y	Y	4	5	5	4	5	5	5	5	5	5	4	1	1	N	5	5	5	5	5	5	Y	Y	M	Y	Y	Y	Y	Y	M	Y	Y	Y	Y	Y	M	N	Y	Y	Y	M	N	M
RA2	RM	PB03	Y	4	Y	Y	Y	3	4	4	3	4	4	3	3	4	4	4	1	1	N	4	3	3	4	5	4	Y	Y	Y	Y	Y	Y	Y	Y	Y	Y	Y	Y	Y	M	N	N	N	Y	Y	M	N	M
RA3	RM	PB03	M	5	Y	Y	Y	3	4	4	3	3	4	3	4	4	5	4	1	1	N	4	4	4	4	5	5	Y	Y	Y	Y	Y	Y	Y	Y	Y	Y	Y	M	Y	N	N	N	N	Y	Y	Y	N	N
RA1	RM	PB04	Y	4	Y	Y	Y	4	5	4	3	4	5	4	4	5	5	4	1	1	N	5	3	5	5	5	3	Y	Y	M	Y	Y	Y	Y	Y	M	Y	Y	Y	Y	Y	N	N	Y	Y	Y	M	N	M
RA2	RM	PB04	Y	4	Y	Y	Y	3	4	4	3	4	4	4	4	4	4	4	1	1	N	5	4	5	5	5	4	Y	Y	Y	Y	Y	Y	Y	Y	Y	Y	Y	Y	Y	Y	N	N	M	Y	Y	M	N	Y
RA3	RM	PB04	Y	4	Y	Y	Y	3	4	3	3	4	5	2	2	4	5	5	1	1	N	4	4	4	5	5	4	Y	Y	Y	Y	Y	Y	Y	Y	Y	M	Y	M	Y	Y	Y	N	Y	Y	Y	Y	N	Y
RA1	RM	PB05	Y	4	Y	Y	Y	3	5	5	3	4	5	5	5	5	5	4	1	1	N	5	4	5	5	5	5	Y	Y	M	Y	Y	Y	Y	Y	M	Y	Y	Y	Y	Y	Y	N	Y	Y	Y	M	N	M
RA2	RM	PB05	Y	3	Y	Y	Y	3	3	4	3	4	4	4	4	4	4	3	1	1	N	4	4	4	4	4	4	Y	Y	Y	Y	Y	Y	Y	Y	Y	Y	Y	Y	Y	Y	N	N	Y	Y	Y	M	N	Y
RA3	RM	PB05	Y	3	Y	Y	Y	4	3	4	4	4	3	4	5	5	4	4	1	1	N	4	4	4	4	5	4	Y	Y	Y	Y	Y	Y	Y	Y	Y	Y	Y	M	Y	Y	N	N	Y	Y	Y	Y	N	Y
RA1	FS	PB06	Y	3	Y	N	Y	4	2	4	5	4	2	4	4	4	5	4	1	1	NA	4	5	5	3	4	5	Y	Y	M	Y	Y	Y	Y	Y	M	Y	Y	Y	Y	Y	N	N	M	Y	Y	Y	M	Y
RA2	FS	PB06	Y	4	Y	N	Y	4	3	3	3	3	3	3	4	3	3	4	1	1	NA	4	4	4	4	4	4	Y	Y	Y	Y	Y	Y	Y	Y	Y	Y	Y	Y	Y	M	N	N	N	Y	Y	M	N	Y
RA3	FS	PB06	Y	4	Y	N	Y	4	3	3	3	3	3	3	4	4	3	3	1	1	NA	3	4	3	3	4	3	Y	Y	Y	Y	Y	Y	Y	M	Y	Y	Y	N	Y	N	N	N	M	Y	Y	M	Y	Y
RA1	SU	PB07	Y	4	Y	Y	Y	4	3	4	4	4	3	4	3	4	3	4	4	4	Y	4	5	5	5	4	4	Y	Y	M	M	Y	Y	Y	Y	M	M	Y	Y	Y	N	N	N	N	N	.	.	.	.
RA2	SU	PB07	Y	5	Y	Y	Y	4	2	2	3	2	2	3	2	3	3	2	3	3	Y	3	3	3	4	5	4	Y	Y	Y	Y	Y	Y	Y	Y	Y	Y	Y	Y	Y	M	N	N	N	N	.	.	.	.
RA3	SU	PB07	Y	4	Y	Y	Y	4	2	3	4	3	2	3	4	4	3	3	3	4	Y	4	4	4	4	4	4	Y	Y	Y	Y	Y	Y	Y	M	Y	Y	Y	M	Y	Y	N	N	Y	N	.	.	.	.
RA1	RM	PB08	Y	4	Y	Y	Y	2	5	4	3	5	5	4	4	4	5	4	1	1	N	5	3	5	5	5	3	Y	Y	M	Y	Y	Y	Y	Y	M	Y	Y	Y	Y	Y	N	N	Y	Y	Y	M	N	M
RA2	RM	PB08	Y	3	Y	Y	Y	2	1	2	2	2	1	2	1	2	2	2	1	1	N	3	2	2	2	2	2	Y	Y	M	Y	Y	Y	Y	Y	M	Y	Y	Y	Y	Y	N	N	M	Y	Y	M	N	M
RA3	RM	PB08	Y	4	Y	Y	Y	4	3	3	3	3	3	1	1	3	3	4	1	1	N	2	3	2	3	4	3	Y	Y	Y	Y	Y	Y	Y	Y	Y	Y	Y	N	Y	Y	N	N	Y	Y	Y	Y	N	Y
RA1	RM	PB09	Y	5	Y	Y	Y	4	5	4	4	5	5	4	4	5	5	5	2	2	N	5	5	5	5	5	5	Y	Y	M	Y	Y	Y	Y	Y	M	Y	Y	Y	Y	Y	N	N	Y	Y	Y	M	N	M
RA2	RM	PB09	Y	4	Y	Y	Y	4	3	4	4	4	3	4	4	3	4	4	1	2	N	2	2	2	4	5	4	Y	Y	Y	Y	Y	Y	Y	Y	M	Y	Y	Y	Y	Y	N	N	Y	Y	Y	M	N	M
RA3	RM	PB09	Y	4	Y	Y	Y	3	4	4	3	4	5	2	2	3	4	4	1	1	N	3	4	4	4	5	4	Y	Y	Y	Y	Y	Y	Y	Y	Y	M	Y	M	Y	Y	N	N	Y	Y	Y	Y	N	Y
RA1	RI	PB10	Y	3	Y	N	Y	2	1	4	1	4	1	3	3	3	3	2	1	1	NA	4	3	3	3	3	4	Y	Y	M	Y	Y	Y	Y	Y	M	Y	Y	Y	Y	Y	N	N	Y	N	.	.	.	.
RA2	RI	PB10	Y	5	Y	N	Y	3	1	3	2	3	1	3	3	4	4	3	1	1	NA	4	3	3	3	3	3	Y	Y	Y	Y	Y	Y	Y	Y	Y	Y	Y	Y	Y	M	N	N	M	N	.	.	.	.
RA3	RI	PB10	Y	3	Y	N	Y	3	2	2	2	2	1	3	3	4	4	3	1	1	NA	3	3	3	2	3	3	Y	Y	Y	Y	Y	Y	Y	M	Y	M	Y	Y	Y	Y	M	N	N	N	.	.	.	.
RA1	FS	PB11	Y	5	Y	Y	Y	5	4	5	5	5	4	5	5	5	5	4	1	1	NA	5	1	2	3	4	2	Y	Y	Y	Y	Y	Y	Y	Y	Y	Y	Y	Y	Y	Y	M	N	Y	Y	Y	Y	N	M
RA2	FS	PB11	Y	2	Y	N	Y	5	1	3	4	3	1	4	4	3	3	4	2	1	NA	4	4	4	3	4	4	Y	Y	Y	Y	Y	Y	Y	Y	Y	Y	Y	Y	Y	M	N	N	N	Y	Y	Y	Y	Y
RA3	FS	PB11	Y	2	Y	N	Y	4	2	3	4	3	3	2	2	4	4	4	1	1	NA	4	4	4	4	4	4	Y	Y	Y	Y	Y	Y	Y	M	Y	Y	Y	M	Y	M	N	Y	Y	Y	Y	Y	Y	Y
RA1	RM	PB12	Y	3	Y	Y	Y	4	5	5	4	5	5	4	4	5	5	4	1	1	NA	5	4	5	5	5	5	Y	Y	M	Y	Y	Y	Y	Y	M	Y	Y	Y	Y	Y	N	N	Y	Y	Y	M	N	M
RA2	RM	PB12	Y	4	Y	Y	Y	3	4	3	2	2	4	4	5	4	4	4	1	1	NA	4	4	3	4	4	3	Y	Y	Y	Y	Y	Y	Y	Y	Y	Y	Y	Y	Y	Y	N	N	Y	Y	Y	M	N	M
RA3	RM	PB12	Y	3	Y	Y	Y	4	4	4	4	3	5	2	2	4	5	4	1	1	NA	3	4	3	3	4	4	Y	Y	Y	Y	Y	Y	Y	Y	Y	M	Y	M	Y	Y	N	N	M	Y	Y	Y	N	Y
RA1	CB	PB13	M	3	Y	Y	Y	4	3	4	4	3	3	2	1	2	2	1	3	3	Y	4	3	3	4	1	1	Y	Y	M	M	M	M	N	Y	M	M	M	M	Y	N	N	N	N	Y	Y	M	N	M
RA2	CB	PB13	M	3	Y	Y	Y	4	2	3	4	3	2	2	1	2	2	1	2	2	Y	4	2	2	2	1	1	Y	Y	Y	Y	Y	Y	Y	Y	M	M	Y	Y	Y	M	N	N	N	Y	Y	M	N	M
RA3	CB	PB13	N	4	Y	Y	Y	3	3	4	3	2	3	1	1	2	3	3	4	5	Y	3	3	3	2	3	3	Y	Y	Y	Y	Y	Y	Y	Y	Y	Y	Y	M	Y	N	N	N	N	Y	N	Y	N	N
RA1	RM	PB14	Y	4	Y	Y	Y	4	5	4	4	4	5	5	5	5	5	3	1	1	NA	5	4	5	5	5	5	Y	Y	M	Y	Y	M	Y	Y	M	Y	Y	M	Y	Y	Y	N	Y	Y	Y	M	N	M
RA2	RM	PB14	Y	5	Y	Y	Y	3	4	4	3	4	4	4	4	4	4	4	1	1	NA	4	5	4	4	4	4	Y	Y	Y	Y	Y	Y	Y	Y	Y	Y	Y	Y	Y	M	N	N	M	Y	M	N	N	M
RA3	RM	PB14	Y	4	Y	Y	Y	4	3	4	3	4	3	4	5	5	4	4	1	1	NA	4	4	4	4	5	4	Y	Y	Y	Y	Y	Y	Y	Y	Y	Y	Y	M	Y	Y	Y	N	Y	Y	Y	Y	N	Y
RA1	RM	PB15	Y	3	Y	Y	Y	4	5	5	3	5	5	5	5	5	5	4	1	1	NA	5	5	5	5	5	5	Y	Y	M	Y	Y	Y	Y	Y	M	Y	Y	Y	Y	Y	N	N	Y	Y	Y	M	Y	M
RA2	RM	PB15	Y	3	Y	Y	Y	3	5	4	3	4	5	5	5	4	4	4	1	1	NA	5	4	4	5	5	5	Y	Y	Y	Y	Y	Y	Y	Y	M	Y	Y	Y	Y	Y	N	N	Y	Y	Y	M	Y	M
RA3	RM	PB15	Y	3	Y	Y	Y	4	5	5	4	4	5	5	5	5	5	5	1	1	NA	4	4	3	4	5	4	Y	Y	Y	Y	Y	Y	Y	Y	Y	Y	Y	M	Y	Y	N	M	N	Y	Y	Y	N	Y
RA1	RM	PB16	Y	3	Y	Y	Y	5	5	5	4	5	5	5	5	5	5	4	4	3	Y	5	4	5	5	5	4	Y	Y	M	Y	Y	Y	Y	Y	M	Y	Y	Y	Y	Y	Y	N	Y	Y	Y	M	N	M
RA2	RM	PB16	Y	3	Y	Y	Y	4	4	3	4	3	4	5	4	4	4	4	3	3	Y	5	4	3	4	5	4	Y	Y	M	Y	Y	Y	Y	Y	M	Y	Y	Y	Y	Y	Y	N	Y	Y	Y	Y	N	M
RA3	RM	PB16	Y	4	Y	Y	Y	4	4	5	4	3	5	5	5	4	4	5	3	4	Y	5	5	4	5	5	4	Y	Y	Y	Y	Y	Y	Y	Y	Y	Y	Y	M	Y	Y	N	N	Y	Y	Y	Y	N	Y
[truncated: 15 more columns]

## Sheet: MARS-old
Rater Initial	App ID	A1	A2	A3	A4	A5	MARS_A	B1	B2	B3	B4	MARS_B	C1	C2	C3	MARS_C	D1	D2	D3	D4	D5	D6	D7	MARS_D	E1	E2	E3	E4	F1	F2	F3	F4	F5	F6	QUAL	SUBJQUAL	App Qual			App Subjec
JL	PB1	4	5	2	2	5	3.6	5	5	5	5	5	5	5	5	5	5	5	5	4	4	4	N/A	4.5	4	4	5	5	1	3	2	5	4	4	4.525	4.5	4.11806	0.380614	0.219748	3.75	0.75	0.433013
MA	PB1	4	4	1	1	5	3	5	4	4	4	4.25	4	4	3	3.66667	5	4	4	3	3	4	N/A	4.16667	3	4	1	4	4	4	4	4	3	3	3.77083	3
RM	PB1	3	4	2	3	5	3.4	5	5	5	5	5	4	4	4	4	4	3	5	4	5	2	NA	3.83333	4	4	3	4	5	4	4	4	3	4	4.05833	3.75
JL	PB10	3	4	3	3	2	3	5	4	5	4	4.5	4	4	4	4	3	NA	2	4	5	1	N/A	3	3	4	1	2	3	4	2	3	3	4	3.625	2.5	3.73611	0.19607	0.113201	3.08333	0.803638	0.46398
MA	PB10	5	5	1	2	5	3.6	4	4	4	4	4	4	4	4	4	5	4	4	4	4	4	N/A	4.25	5	4	3	4	4	4	4	4	3	4	3.9625	4
RM	PB10	4	3	3	3	4	3.4	4	4	4	5	4.25	3	3	4	3.33333	4	3	4	4	4	2	N/A	3.5	3	3	2	3	3	4	4	3	2	4	3.62083	2.75
JL	PB11	4	4	3	3	5	3.8	4	5	5	4	4.5	5	5	5	5	5	NA	5	5	5	3	N/A	4.6	5	5	5	5	5	5	1	1	5	5	4.475	5	4.05694	0.362197	0.209114	4.08333	0.803638	0.46398
MA	PB11	4	5	2	2	5	3.6	5	4	5	3	4.25	4	3	3	3.33333	5	3	5	4	3	5	N/A	4.16667	5	4	2	4	4	4	3	3	3	3	3.8375	3.75
RM	PB11	4	4	3	2	5	3.6	4	4	5	5	4.5	4	4	4	4	4	3	4	4	4	1	N/A	3.33333	4	4	3	3	3	3	3	3	2	2	3.85833	3.5
JL	PB12	4	5	4	4	5	4.4	5	5	4	5	4.75	5	5	5	5	5	NA	4	4	5	3	N/A	4.2	4	5	3	3	1	2	2	3	4	5	4.5875	3.75	4.22222	0.340912	0.196826	3.81667	0.160728	0.0927961
MA	PB12	4	5	4	2	5	4	4	5	4	4	4.25	4	5	4	4.33333	4	4	4	5	4	4	N/A	4.08333	5	4	3	4	4	4	3	3	4	3	4.16667	3.7
RM	PB12	3	4	3	2	5	3.4	4	5	4	4	4.25	5	4	4	4.33333	5	4	4	4	4	1	N/A	3.66667	4	4	4	4	3	4	4	3	2	3	3.9125	4
JL	PB13	5	5	3	3	4	4	4	2	1	2	2.25	1	1	1	1	3	NA	3	1	1	1	N/A	1.8	1	5	1	1	4	4	4	4	5	3	2.3625	2	3.05417	0.902456	0.521033	3.35	1.37568	0.79425
MA	PB13	3	3	3	4	4	3.4	3	3	3	2	2.75	2	2	2	2	3	3	3	4	3	2	N/A	2.75	3	3	1	3	4	4	4	3	4	4	2.725	3.3
RM	PB13	4	4	4	2	5	3.8	5	4	4	5	4.5	5	4	4	4.33333	4	4	4	4	4	2	N/A	3.66667	5	5	4	5	4	4	4	4	3	3	4.075	4.75
JL	PB14	4	5	3	3	5	4	4	4	4	5	4.25	5	5	5	5	4	NA	3	3	4	3	N/A	3.4	5	5	5	5	4	4	4	4	5	5	4.2625	5	3.93194	0.385599	0.222626	3.73333	1.10151	0.635959
MA	PB14	4	4	3	3	4	3.6	4	5	4	4	4.25	4	4	4	4	5	4	4	4	4	2	N/A	4.25	4	4	2	3	3	3	4	3	3	3	4.025	3.2
RM	PB14	3	4	2	2	5	3.2	4	5	4	5	4.5	4	3	3	3.33333	4	3	4	1	4	2	N/A	3	4	4	3	1	3	4	4	4	2	3	3.50833	3
JL	PB15	4	4	3	3	5	3.8	5	4	4	4	4.25	5	5	5	5	4	NA	4	4	5	2	N/A	3.8	5	5	5	5	2	2	2	4	4	5	4.3125	5	3.9625	0.313277	0.18087	3.91667	1.12731	0.650854
MA	PB15	4	4	4	2	5	3.8	4	4	4	4	4	4	4	5	4.33333	4	2	4	4	4	2	N/A	3.33333	5	4	2	5	2	3	4	3	3	4	3.86667	4
RM	PB15	3	4	3	2	5	4	4	4	4	4	4	4	4	4	4	4	3	4	1	3	2	N/A	2.83333	4	3	1	3	4	4	4	3	2	3	3.70833	2.75
JL	PB16	5	4	4	4	4	4.2	5	5	4	5	4.75	5	5	5	5	4	4	4	4	4	2	N/A	3.66667	5	5	5	5	5	4	5	5	4	5	4.4042	4.8	3.62779	1.03076	0.595108	3.31667	1.84549	1.06549
MA	PB16	5	4	4	3	4	4	5	4	3	5	4.25	4	5	4	4.33333	4	3	4	4	4	2	N/A	3.5	4	5	2	5	4	4	4	4	3	4	4.02083	3.9
RM	PB16	3	3	3	1	5	3	2	3	3	2	2.5	2	2	2	2	3	3	4	1	2	1	N/A	2.33333	1	1	1	2	2	3	3	3	2	3	2.45833	1.25
JL	PB2	4	4	3	4	4	3.8	4	3	4	4	3.75	4	4	4	4	4	2	4	3	4	3	N/A	3.33333	4	5	1	4	5	4	5	4	4	5	3.72083	3.5	3.6	0.367305	0.212064	3.33333	0.763763	0.440959
MA	PB2	3	3	2	2	5	3	4	3	3	3	3.25	3	3	3	3	4	4	3	4	3	3	N/A	3.5	3	3	1	3	4	4	3	3	2	1	3.1875	2.5
RM	PB2	3	4	3	2	5	3.4	3	4	4	5	4	5	4	4	4.33333	5	4	4	4	4	2	N/A	3.83333	4	4	4	4	3	4	4	3	2	3	3.89167	4
JL	PB3	4	5	1	3	3	3.2	5	4	5	4	4.5	5	4	5	4.66667	4	4	5	5	5	1	N/A	4	3	5	3	4	3	3	3	5	4	5	4.09167	3.75	3.65972	0.43334	0.250189	3	0.661438	0.381881
MA	PB3	4	4	2	2	5	3.4	4	3	3	4	3.5	4	4	4	4	4	4	3	4	4	3	N/A	3.75	4	3	1	3	4	4	4	3	4	3	3.6625	2.75
RM	PB3	1	3	2	1	5	2.4	4	4	4	4	4	4	3	3	3.33333	4	4	4	3	3	1	N/A	3.16667	3	3	1	3	3	4	3	3	3	3	3.225	2.5
JL	PB4	4	4	3	3	3	3.4	4	4	4	4	4	5	5	5	5	5	NA	3	4	5	3	N/A	4	4	5	3	4	1	2	2	2	3	5	4.1	4	4.23472	0.366959	0.211864	3.58333	0.520416	0.300463
MA	PB4	5	5	4	4	5	4.6	5	4	4	5	4.5	5	5	5	5	5	4	4	4	5	3	N/A	4.5	5	4	2	4	4	5	4	5	4	4	4.65	3.75
RM	PB4	3	4	3	2	5	3.4	4	5	5	5	4.75	4	4	4	4	4	3	4	5	4	2	N/A	3.66667	4	4	1	3	2	3	4	4	3	3	3.95417	3
JL	PB5	4	5	4	3	5	4.2	5	4	4	4	5	5	5	5	5	5	3	4	4	5	3	N/A	4	5	5	5	4	2	2	4	4	4	5	4.55	4.75	3.86944	0.59057	0.340966	3.58333	1.12731	0.650854
MA	PB5	4	3	3	4	5	3.8	4	3	4	3	3.5	4	3	3	3.33333	3	4	3	3	3	2	N/A	3.33333	3	3	1	3	3	3	3	4	3	3	3.49167	2.5
RM	PB5	4	4	3	2	5	3.6	3	4	4	5	4	3	3	4	3.33333	4	3	4	4	4	1	N/A	3.33333	4	4	3	3	3	4	4	4	2	3	3.56667	3.5
JL	PB6	3	3	3	2	3	2.8	4	5	2	4	3.75	5	4	3	4	4	NA	4	2	5	3	N/A	3.6	4	5	3	4	1	4	5	3	4	5	3.5375	4	3.17639	0.488289	0.281914	2.5	1.5	0.866025
MA	PB6	3	3	1	1	4	2.4	4	4	4	4	4	4	4	3	3.66667	4	3	3	3	3	3	N/A	3.41667	3	3	1	3	2	2	2	2	3	3	3.37083	2.5
RM	PB6	3	4	1	4	5	3.4	3	3	3	2	2.75	3	2	1	2	1	3	4	3	2	1	N/A	2.33333	1	1	1	1	3	3	4	3	4	4	2.62083	1
JL	PB7	4	4	2	2	3	3	4	3	4	3	3.5	4	5	4	4.33333	5	5	5	4	4	3	N/A	4.33333	3	4	1	2	5	2	1	5	4	5	3.79167	2.5	3.76528	0.178552	0.103087	3.5	1.14564	0.661438
MA	PB7	5	4	3	3	4	3.8	4	3	3	4	3.5	4	4	4	4	3	3	2	2	4	3	N/A	3	3	4	2	4	4	4	4	4	4	4	3.575	3.25
RM	PB7	4	4	4	2	5	3.8	4	4	4	5	4.25	4	4	4	4	4	4	4	4	4	2	N/A	3.66667	5	5	4	5	4	4	4	4	3	3	3.92917	4.75
JL	PB8	4	4	2	4	3	3.4	3	3	4	4	3.5	4	3	2	3	4	NA	3	3	3	3	N/A	3.2	2	4	1	3	1	2	2	2	3		3.275	2.5	3.13889	0.91595	0.528824	3	1.56125	0.901388
MA	PB8	3	3	2	1	3	2.4	3	2	2	2	2.25	2	2	2	2	2	2	2	2	2	2	N/A	2	2	2	1	2	2	2	2	2	2	2	2.1625	1.75
RM	PB8	4	5	4	2	5	4	4	4	4	5	4.25	4	4	4	4	4	4	4	4	4	2	N/A	3.66667	5	5	4	5	3	3	4	4	4	3	3.97917	4.75
JL	PB9	5	5	3	4	4	4.2	5	4	5	4	4.5	5	5	5	5	5	2	4	4	4	3	N/A	3.66667	4	5	5	5	4	2	3	4	4	5	4.44167	4.75	4.13194	0.285541	0.164857	4.33333	0.721688	0.416667
MA	PB9	5	4	3	2	4	3.6	3	4	4	4	3.75	4	4	5	4.33333	4	3	4	4	4	3	N/A	3.83333	4	4	2	4	4	4	4	4	4	4	3.87917	3.5
RM	PB9	4	4	4	2	5	3.8	5	4	4	5	4.5	5	4	4	4.33333	4	4	4	4	4	2	N/A	3.66667	5	5	4	5	3	3	4	4	4	3	4.075	4.75
	AVERAGE						3.55					4.02083					4.0625							3.55069												3.49271
	STDEV						0.492497					0.670093					0.835547							0.620045												1.00085
	STERR						0.0710858					0.0967196					0.120601							0.0894958												0.14446
